# Supplementary material for: Transcriptome analysis by GeneTrail revealed regulation of functional categories in response to alterations of iron homeostasis in Arabidopsis thaliana
Source: BMC Plant Biol. 2011 May 18;11:87. doi: 10.1186/1471-2229-11-87 (PMC3114716; doi:10.1186/1471-2229-11-87)
Supplement: Additional file 6 — Table S4: Gene list of the self-defined category metal homeostasis.txt. [file 1471-2229-11-87-S6.TXT]

Table S4: Gene list of the category "metal homeostasis"			
AGI ID	Affy ID	Annotation  - for multiple identifier mappings only the annotation for the first identifier is shown, except in the case of the multi-line output option	
At1g55670	264545_at	PSAG (PHOTOSYSTEM I SUBUNIT G) 	
At1g47400	261684_at	unknown protein 	
At3g27060	257809_at	"TSO2 (TSO meaning 'ugly' in Chinese); oxidoreductase/ ribonucleoside-diphosphate reductase/ transition metal ion binding "	
At3g52400	252053_at	"ATSYP122__SYP122 (SYNTAXIN OF PLANTS 122); SNAP receptor "	
At3g14100	257002_at	oligouridylate-binding protein, putative 	
At1g23020	264751_at	"ATFRO3__FRO3; ferric-chelate reductase "	
At2g18690	266017_at	unknown protein 	
At1g57630	246405_at	disease resistance protein (TIR class), putative 	
At3g13610	256647_at	oxidoreductase, 2OG-Fe(II) oxygenase family protein 	
At2g04450	263852_at	"ATNUDT6 (Arabidopsis thaliana Nudix hydrolase homolog 6); ADP-ribose diphosphatase/ NAD or NADH binding / hydrolase "	
At2g04050	263402_at	MATE efflux family protein 	
At4g16370	245296_at	"OPT3__ATOPT3 (OLIGOPEPTIDE TRANSPORTER); oligopeptide transporter "	
At3g18290	257062_at	"EMB2454 (embryo defective 2454); protein binding / zinc ion binding "	
At3g07800	259224_at	thymidine kinase, putative 	
At1g05680	263231_at	UDP-glucoronosyl/UDP-glucosyl transferase family protein 
At5g53450	248270_at	"ORG1 (OBP3-responsive gene 1); ATP binding / kinase/ protein kinase "
At3g50930	252131_at	"BCS1 (CYTOCHROME BC1 SYNTHESIS); ATP binding / ATPase/ nucleoside-triphosphatase/ nucleotide binding "
At2g41730	260522_x_at	unknown protein 
At1g50240	 262467_at 262474_at	"FU (FUSED); protein serine/threonine kinase "
At4g04500	255341_at	protein kinase family protein 
At2g04070	263401_at	antiporter/ drug transporter/ transporter 
At4g02390	255500_at	"ATPARP1_PARP1__APP (ARABIDOPSIS POLY(ADP-RIBOSE) POLYMERASE); NAD+ ADP-ribosyltransferase/ nucleic acid binding "
At1g71330	259937_s_at	"ATNAP5; ATPase, coupled to transmembrane movement of substances / transporter "
At1g09080	264648_at	"BIP3; ATP binding "
At4g23810	254231_at	"ATWRKY53__WRKY53; DNA binding / protein binding / transcription activator/ transcription factor "
At1g74710	262177_at	EDS16_ICS1_SID2__isochorismate synthase 1 (ICS1) / isochorismate mutase 
At5g60800	247594_at	heavy-metal-associated domain-containing protein 
At4g39670	252908_at	glycolipid binding / glycolipid transporter 
At5g64000	247314_at	"ATSAL2__SAL2; 3'(2'),5'-bisphosphate nucleotidase/ inositol or phosphatidylinositol phosphatase "
At1g20350	255941_at	"ATTIM17-1; P-P-bond-hydrolysis-driven protein transmembrane transporter/ protein transporter "
At1g72060	256337_at	serine-type endopeptidase inhibitor 
At5g11510	250386_at	"AtMYB3R4__MYB3R-4 (myb domain protein 3R-4); DNA binding / transcription coactivator/ transcription factor "
At3g44350	252681_at	"anac061 (Arabidopsis NAC domain containing protein 61); transcription factor "
At3g01830	258947_at	calmodulin-related protein, putative 
At5g39670	249417_at	calcium-binding EF hand family protein 
At1g49910	245814_at	WD-40 repeat family protein / mitotic checkpoint protein, putative 
At1g12030	257421_at	unknown protein 
At2g46400	263783_at	"AtWRKY46__WRKY46; transcription factor "
At3g06030	258471_at	"MAPKKK12__ANP3 (ARABIDOPSIS NPK1-RELATED PROTEIN KINASE 3); ATP binding / kinase/ protein kinase/ protein serine/threonine kinase "
At1g66960	255912_at	lupeol synthase, putative / 2,3-oxidosqualene-triterpenoid cyclase, putative 
At2g35190	266489_at	"ATNPSN11_NSPN11__NPSN11 (NOVEL PLANT SNARE 11); SNAP receptor/ protein transporter "
At1g61450	264763_at	unknown protein 
At4g21070	254443_at	"ATBRCA1; ubiquitin-protein ligase "
At1g12520	259511_at	"ATCCS (COPPER CHAPERONE FOR SOD1); superoxide dismutase/ superoxide dismutase copper chaperone "
At4g11080	254964_at	high mobility group (HMG1/2) family protein 
At3g54560	251846_at	"HTA11; DNA binding "
At1g74670	260221_at	gibberellin-responsive protein, putative 
At1g33940	260118_s_at	"FUNCTIONS IN: molecular_function unknown; INVOLVED IN: biological_process unknown; LOCATED IN: cellular_component unknown; BEST Arabidopsis thaliana protein match is: EMB3013 (embryo defective 3013); ATP binding / binding / kinase/ protein kinase/ protein serine/threonine kinase (TAIR:AT5G18700.1). "
At1g65500	264635_at	unknown protein 
At5g13320	250286_at	GDG1_WIN3_WIN3__PBS3 (AVRPPHB SUSCEPTIBLE 3) 
At4g33400	253357_at	dem protein-related / defective embryo and meristems protein-related 
At5g48720	248668_at	XRI1 (X-RAY INDUCED TRANSCRIPT 1) 
At1g69400	260349_at	transducin family protein / WD-40 repeat family protein 
At5g02100	251037_at	"UNE18 (UNFERTILIZED EMBRYO SAC 18); oxysterol binding / sterol binding "
At5g02220	251035_at	unknown protein 
At5g58120	247848_at	disease resistance protein (TIR-NBS-LRR class), putative 
At5g07810	250601_at	SNF2 domain-containing protein / helicase domain-containing protein / HNH endonuclease domain-containing protein 
At5g01540	251054_at	"LECRKA4.1 (LECTIN RECEPTOR KINASE A4.1); kinase "
At2g39870	267339_at	unknown protein 
At5g50200	248551_at	"ATNRT3.1_NRT3.1__WR3 (WOUND-RESPONSIVE 3); nitrate transmembrane transporter "
At5g57410	247910_at	unknown protein 
At5g22380	249940_at	"anac090 (Arabidopsis NAC domain containing protein 90); transcription factor "
At5g02430	251049_at	WD-40 repeat family protein 
At1g04980	261167_at	"ATPDI10_PDI10__ATPDIL2-2 (PDI-LIKE 2-2); protein disulfide isomerase "
At3g61630	251282_at	"CRF6 (CYTOKININ RESPONSE FACTOR 6); DNA binding / transcription factor "
At4g17240	245411_at	unknown protein 
At2g45490	267529_at	"AtAUR3 (ATAURORA3); ATP binding / histone kinase(H3-S10 specific) / protein kinase "
At5g62710	247441_at	leucine-rich repeat family protein / protein kinase family protein 
At1g22400	261934_at	"ATUGT85A1__UGT85A1; UDP-glycosyltransferase/ cis-zeatin O-beta-D-glucosyltransferase/ glucuronosyltransferase/ trans-zeatin O-beta-D-glucosyltransferase/ transferase, transferring glycosyl groups / transferase, transferring hexosyl groups "
At3g48150	252349_at	"CDC23__APC8 (ANAPHASE-PROMOTING COMPLEX SUBUNIT 8); binding "
At1g54960	256351_at	"MAPKKK2__ANP2; MAP kinase kinase kinase/ kinase "
At2g26180	267402_at	"IQD6 (IQ-domain 6); calmodulin binding "
At5g43910	249096_at	pfkB-type carbohydrate kinase family protein 
At1g09000	264623_at	"MAPKKK1__ANP1 (ARABIDOPSIS NPK1-RELATED PROTEIN KINASE 1); MAP kinase kinase kinase/ kinase "
At5g63950	247310_at	"CHR24 (chromatin remodeling 24); ATP binding / DNA binding / helicase/ nucleic acid binding "
At5g39550	249457_s_at	"ORTH1__VIM3 (VARIANT IN METHYLATION 3); methyl-CpG binding / methyl-CpNpG binding / methyl-CpNpN binding / protein binding / ubiquitin-protein ligase/ zinc ion binding "
At4g12470	254818_at	protease inhibitor/seed storage/lipid transfer protein (LTP) family protein 
At1g22890	264774_at	unknown protein 
At1g66090	256526_at	disease resistance protein (TIR-NBS class), putative 
At3g48210	252351_at	"FUNCTIONS IN: molecular_function unknown; INVOLVED IN: biological_process unknown; LOCATED IN: cellular_component unknown; EXPRESSED IN: 10 plant structures; EXPRESSED DURING: 4 anthesis, F mature embryo stage, petal differentiation and expansion stage, D bilateral stage, E expanded cotyledon stage; CONTAINS InterPro DOMAIN/s: Kinetochore-Ndc80 complex, subunit Spc25 (InterPro:IPR013255); Has 142 Blast hits to 142 proteins in 51 species: Archae - 0; Bacteria - 2; Metazoa - 61; Fungi - 34; Plants - 34; Viruses - 0; Other Eukaryotes - 11 (source: NCBI BLink). "
At1g72250	259851_at	kinesin motor protein-related 
At3g54630	251844_at	"FUNCTIONS IN: molecular_function unknown; INVOLVED IN: biological_process unknown; LOCATED IN: cellular_component unknown; EXPRESSED IN: 11 plant structures; EXPRESSED DURING: 6 growth stages; CONTAINS InterPro DOMAIN/s: Kinetochore protein Ndc80 (InterPro:IPR005550); Has 19800 Blast hits to 12108 proteins in 845 species: Archae - 345; Bacteria - 1709; Metazoa - 11031; Fungi - 1499; Plants - 797; Viruses - 39; Other Eukaryotes - 4380 (source: NCBI BLink). "
At3g01410	258952_at	RNase H domain-containing protein 
At1g63990	262335_at	"SPO11-2 (SPORULATION 11-2); ATP binding / DNA binding / DNA topoisomerase (ATP-hydrolyzing)/ catalytic "
At4g01720	255596_at	"AtWRKY47__WRKY47; transcription factor "
At5g02370	251046_at	kinesin motor protein-related 
At3g09520	258752_at	"ATEXO70H4 (exocyst subunit EXO70 family protein H4); protein binding "
At3g01330	257524_at	"E2FF_E2L2__DEL3 (DP-E2F-LIKE PROTEIN 3); DNA binding / transcription factor "
At1g15660	261761_at	CENP-C (CENTROMERE PROTEIN C) 
At5g05180	250823_at	unknown protein 
At1g69770	260417_at	"CMT3 (chromomethylase 3); DNA (cytosine-5-)-methyltransferase "
At1g72240	259850_at	unknown protein 
At1g56510	259629_at	"WRR4 (WHITE RUST RESISTANCE 4); ATP binding / nucleoside-triphosphatase/ nucleotide binding / transmembrane receptor "
At5g49520	248611_at	"AtWRKY48__WRKY48; transcription factor "
At5g47850	248775_at	"CCR4 (ARABIDOPSIS THALIANA CRINKLY4 RELATED 4); kinase "
At4g28390	253776_at	"ATAAC3__AAC3 (ADP/ATP CARRIER 3); ATP:ADP antiporter/ binding "
At4g12480	254805_at	"pEARLI 1; lipid binding "
At5g17330	250090_at	"GAD1__GAD; calmodulin binding / glutamate decarboxylase "
At3g54750	251852_at	unknown protein 
At2g32030	265725_at	GCN5-related N-acetyltransferase (GNAT) family protein 
At4g14970	245585_at	unknown protein 
At3g27190	257174_at	uracil phosphoribosyltransferase, putative / UMP pyrophosphorylase, putative / UPRTase, putative 
At5g48600	248658_at	"ATCAP-C_ATSMC4__ATSMC3 (ARABIDOPSIS THALIANA STRUCTURAL MAINTENANCE OF CHROMOSOME 3); ATP binding / transporter "
At1g51920	246370_at	unknown protein 
At5g60930	247603_at	chromosome-associated kinesin, putative 
At2g40010	267349_at	60S acidic ribosomal protein P0 (RPP0A) 
At2g32020	265668_at	GCN5-related N-acetyltransferase (GNAT) family protein 
At2g25000	263536_at	"ATWRKY60__WRKY60; transcription factor "
At4g05520	255236_at	"ATEHD2 (EPS15 HOMOLOGY DOMAIN 2); GTP binding / GTPase/ calcium ion binding "
At1g09450	264550_at	haspin-related 
At1g68690	262228_at	ATP binding / protein kinase/ protein serine/threonine kinase 
At3g20490	257086_at	unknown protein 
At2g38620	266401_s_at	"CDKB1;2 (cyclin-dependent kinase B1;2); cyclin binding / kinase/ protein serine/threonine kinase "
At5g04860	246982_s_at	unknown protein 
At1g14360	261485_at	"ATUTR3__UTR3 (UDP-GALACTOSE TRANSPORTER 3); pyrimidine nucleotide sugar transmembrane transporter "
At1g35780	261286_at	unknown protein 
At4g22753	254333_at	"ATSMO1_ATSMO1-3__SMO1-3 (STEROL 4-ALPHA METHYL OXIDASE 1-3); 4,4-dimethyl-9beta,19-cyclopropylsterol-4alpha-methyl oxidase/ catalytic "
At2g23270	245082_at	unknown protein 
At3g26440	256883_at	unknown protein 
At3g61360	251313_at	pentatricopeptide (PPR) repeat-containing protein 
At3g17690	258377_at	"CNGC19__ATCNGC19; calmodulin binding / cyclic nucleotide binding / ion channel "
At1g53490	260973_at	DNA binding 
At1g02690	260910_at	"IMPA-6 (IMPORTIN ALPHA ISOFORM 6); binding / protein transporter "
At1g63440	261551_at	"HMA5 (HEAVY METAL ATPASE 5); ATPase, coupled to transmembrane movement of ions, phosphorylative mechanism "
At2g20110	265592_at	tesmin/TSO1-like CXC domain-containing protein 
At1g72670	259912_at	"iqd8 (IQ-domain 8); calmodulin binding "
At2g18450	265329_at	"SDH1-2; succinate dehydrogenase "
At4g34510	253240_at	"KCS17 (3-KETOACYL-COA SYNTHASE 17); acyltransferase/ catalytic/ transferase, transferring acyl groups other than amino-acyl groups "
At1g74770	 262217_at 262218_at	protein binding / zinc ion binding 
At3g21850	257944_at	"ASK9 (ARABIDOPSIS SKP1-LIKE 9); protein binding / ubiquitin-protein ligase "
At3g56980	251677_at	"ORG3__BHLH039; DNA binding / transcription factor "
At4g19680	254534_at	"IRT2; iron ion transmembrane transporter/ zinc ion transmembrane transporter "
At3g07720	259228_at	kelch repeat-containing protein 
At5g04150	245692_at	"BHLH101; DNA binding / transcription factor "
At3g58810	251545_at	"ATMTPA2_MTP3__MTPA2 (METAL TOLERANCE PROTEIN A2); efflux transmembrane transporter/ inorganic anion transmembrane transporter/ zinc ion transmembrane transporter "
At2g30660	267572_at	3-hydroxyisobutyryl-coenzyme A hydrolase, putative / CoA-thioester hydrolase, putative 
At3g50740	252183_at	"UGT72E1 (UDP-glucosyl transferase 72E1); UDP-glycosyltransferase/ coniferyl-alcohol glucosyltransferase/ transferase, transferring glycosyl groups "
At5g52670	248316_at	heavy-metal-associated domain-containing protein 
At1g74770	 262217_at 262218_at	protein binding / zinc ion binding 
At4g37430	253101_at	"CYP81F1__CYP91A2 (CYTOCHROME P450 MONOOXYGENASE 91A2); electron carrier/ heme binding / iron ion binding / monooxygenase/ oxygen binding "
At3g48640	252345_at	unknown protein 
