# Supplementary material for: Transcriptome analysis by GeneTrail revealed regulation of functional categories in response to alterations of iron homeostasis in Arabidopsis thaliana
Source: BMC Plant Biol. 2011 May 18;11:87. doi: 10.1186/1471-2229-11-87 (PMC3114716; doi:10.1186/1471-2229-11-87)
Supplement: Additional file 7 — Table S5: Gene list of 258 NIA selected genes.txt. [file 1471-2229-11-87-S7.TXT]

Table S5: 258 NIA selected genes
AGI ID	Affy ID	Annotation - for multiple identifier mappings only the annotation for the first identifier is shown, except in the case of the multi-line output option
At1g02690	260910_at	IMPA-6 (IMPORTIN ALPHA ISOFORM 6); binding / protein transporter
At1g04110	264319_at	SDD1 (STOMATAL DENSITY AND DISTRIBUTION); serine-type endopeptidase
At1g04980	261167_at	ATPDI10_PDI10__ATPDIL2-2 (PDI-LIKE 2-2); protein disulfide isomerase
At1g05300	264574_at	ZIP5; cation transmembrane transporter/ metal ion transmembrane transporter
At1g05680	263231_at	UDP-glucoronosyl/UDP-glucosyl transferase family protein
At1g09000	264623_at	MAPKKK1__ANP1 (ARABIDOPSIS NPK1-RELATED PROTEIN KINASE 1); MAP kinase kinase kinase/ kinase
At1g09080	264648_at	BIP3; ATP binding
At1g09200	264262_at	histone H3
At1g09240	264261_at	ATNAS3__NAS3 (NICOTIANAMINE SYNTHASE 3); nicotianamine synthase
At1g09450	264550_at	haspin-related
At1g12030	257421_at	unknown protein
At1g12520	259511_at	ATCCS (COPPER CHAPERONE FOR SOD1); superoxide dismutase/ superoxide dismutase copper chaperone
At1g12845	261203_at	unknown protein
At1g14360	261485_at	ATUTR3__UTR3 (UDP-GALACTOSE TRANSPORTER 3); pyrimidine nucleotide sugar transmembrane transporter
At1g15660	261761_at	CENP-C (CENTROMERE PROTEIN C)
At1g20350	255941_at	ATTIM17-1; P-P-bond-hydrolysis-driven protein transmembrane transporter/ protein transporter
At1g21520
At1g22440	261930_at	alcohol dehydrogenase, putative
At1g22890	264774_at	unknown protein
At1g23020	264751_at	ATFRO3__FRO3; ferric-chelate reductase
At1g26380	261021_at	FAD-binding domain-containing protein
At1g27790	261645_at
At1g29395	259789_at	COR413-TM1_COR413IM1__COR414-TM1
At1g32760	261702_at	glutaredoxin family protein
At1g33940	260118_s_at	FUNCTIONS IN: molecular_function unknown; INVOLVED IN: biological_process unknown; LOCATED IN: cellular_component unknown; BEST Arabidopsis thaliana protein match is: EMB3013 (embryo defective 3013); ATP binding / binding / kinase/ protein kinase/ protein serine/threonine kinase (TAIR:AT5G18700.1).
At1g35780	261286_at	unknown protein
At1g42250	245836_at
At1g47400	261684_at	unknown protein
At1g48300	262238_at	unknown protein
At1g49910	245814_at	BUB3.2__WD-40 repeat family protein / mitotic checkpoint protein, putative
At1g50230
At1g50240	262467_at 262474_at	FU (FUSED); protein serine/threonine kinase
At1g51550	260486_at	F-box family protein
At1g51920	246370_at	unknown protein
At1g53490	260973_at	DNA binding
At1g53885	262226_at	senescence-associated protein-related
At1g53910	262197_at	RAP2.12; DNA binding / transcription factor
At1g54960	256351_at	MAPKKK2__ANP2; MAP kinase kinase kinase/ kinase
At1g55670	264545_at	PSAG (PHOTOSYSTEM I SUBUNIT G)
At1g56510	259629_at	ADR2__WRR4 (WHITE RUST RESISTANCE 4); ATP binding / nucleoside-triphosphatase/ nucleotide binding / transmembrane receptor
At1g57630	246405_at	disease resistance protein (TIR class), putative
At1g58270	256021_at	ZW9
At1g59930	262902_x_at	unknown protein
At1g60590	264931_at	polygalacturonase, putative / pectinase, putative
At1g61450	264763_at	unknown protein
At1g63440	261551_at	HMA5 (HEAVY METAL ATPASE 5); ATPase, coupled to transmembrane movement of ions, phosphorylative mechanism
At1g63990	262335_at	SPO11-2 (SPORULATION 11-2); ATP binding / DNA binding / DNA topoisomerase (ATP-hydrolyzing)/ catalytic
At1g65500	264635_at	unknown protein
At1g66090	256526_at	disease resistance protein (TIR-NBS class), putative
At1g66960	255912_at	lupeol synthase, putative / 2,3-oxidosqualene-triterpenoid cyclase, putative
At1g68600	262232_at	unknown protein
At1g68690	262228_at	ATP binding / protein kinase/ protein serine/threonine kinase
At1g69400	260349_at	transducin family protein / WD-40 repeat family protein
At1g69770	260417_at	CMT3 (chromomethylase 3); DNA (cytosine-5-)-methyltransferase
At1g71330	259937_s_at	ATNAP5; ATPase, coupled to transmembrane movement of substances / transporter
At1g72060	256337_at	serine-type endopeptidase inhibitor
At1g72240	259850_at	unknown protein
At1g72250	259851_at	kinesin motor protein-related
At1g72670	259912_at	iqd8 (IQ-domain 8); calmodulin binding
At1g72970	262376_at	EDA17__HTH (HOTHEAD); FAD binding / aldehyde-lyase/ mandelonitrile lyase
At1g74670	260221_at	gibberellin-responsive protein, putative
At1g74710	262177_at	ATICS1_EDS16_ICS1_SID2__isochorismate synthase 1 (ICS1) / isochorismate mutase
At1g74770	262217_at 262218_at	protein binding / zinc ion binding
At1g76260	261774_at	transducin family protein / WD-40 repeat family protein
At1g76800	259871_at	nodulin, putative
At1g77920	262137_at	bZIP family transcription factor
At1g79460	262891_at	ATKS_ATKS1_KS_KS1__GA2 (GA REQUIRING 2); ent-kaurene synthase
At2g04050	263402_at	MATE efflux family protein
At2g04070	263401_at	antiporter/ drug transporter/ transporter
At2g04450	263852_at	ATNUDX6_NUDX6__ATNUDT6 (Arabidopsis thaliana Nudix hydrolase homolog 6); ADP-ribose diphosphatase/ NAD or NADH binding / hydrolase
At2g18450	265329_at	SDH1-2; succinate dehydrogenase
At2g18690	266017_at	unknown protein
At2g20110	265592_at	tesmin/TSO1-like CXC domain-containing protein
At2g21710	263899_at	EMB2219 (embryo defective 2219)
At2g21920	263895_at	INVOLVED IN: biological_process unknown; CONTAINS InterPro DOMAIN/s: F-box associated type 3 (InterPro:IPR013187); BEST Arabidopsis thaliana protein match is: unknown protein (TAIR:AT1G43171.1); Has 93 Blast hits to 93 proteins in 2 species: Archae - 0; Bacteria - 0; Metazoa - 0; Fungi - 0; Plants - 93; Viruses - 0; Other Eukaryotes - 0 (source: NCBI BLink).
At2g23270	245082_at	unknown protein
At2g25000	263536_at	ATWRKY60__WRKY60; transcription factor
At2g25625	265913_at	unknown protein
At2g26180	267402_at	IQD6 (IQ-domain 6); calmodulin binding
At2g28190	266165_at	CZSOD2__CSD2 (COPPER/ZINC SUPEROXIDE DISMUTASE 2); superoxide dismutase
At2g30350	255866_at	endo/excinuclease amino terminal domain-containing protein
At2g32020	265668_at	GCN5-related N-acetyltransferase (GNAT) family protein
At2g32030	265725_at	GCN5-related N-acetyltransferase (GNAT) family protein
At2g33770
At2g35190	266489_at	ATNPSN11_NSPN11__NPSN11 (NOVEL PLANT SNARE 11); SNAP receptor/ protein transporter
At2g38620	266401_s_at	CDKB1;2 (cyclin-dependent kinase B1;2); cyclin binding / kinase/ protein serine/threonine kinase
At2g39030	266142_at	GCN5-related N-acetyltransferase (GNAT) family protein
At2g39870	267339_at	unknown protein
At2g40010	267349_at	60S acidic ribosomal protein P0 (RPP0A)
At2g40300	263831_at	ATFER4 (ferritin 4); binding / ferric iron binding / oxidoreductase/ transition metal ion binding
At2g41730	260522_x_at	unknown protein
At2g45490	267529_at	AtAUR3 (ATAURORA3); ATP binding / histone kinase(H3-S10 specific) / protein kinase
At2g46400	263783_at	ATWRKY46__WRKY46; transcription factor
At2g46530	265454_at	ARF11 (AUXIN RESPONSE FACTOR 11); transcription factor
At3g01330	257524_at	E2FF_E2L2__DEL3 (DP-E2F-LIKE PROTEIN 3); DNA binding / transcription factor
At3g01410	258952_at	RNase H domain-containing protein
At3g01830	258947_at	calmodulin-related protein, putative
At3g04060	258813_at	anac046 (Arabidopsis NAC domain containing protein 46); transcription factor
At3g05630	258887_at	PDLZ2_PLDZETA2__PLDP2; phospholipase D
At3g06030	258471_at	MAPKKK12__ANP3 (ARABIDOPSIS NPK1-RELATED PROTEIN KINASE 3); ATP binding / kinase/ protein kinase/ protein serine/threonine kinase
At3g07800	259224_at	thymidine kinase, putative
At3g08770	258675_at	LTP6; lipid binding
At3g09520	258752_at	ATEXO70H4 (exocyst subunit EXO70 family protein H4); protein binding
At3g13610	256647_at	oxidoreductase, 2OG-Fe(II) oxygenase family protein
At3g14100	257002_at	oligouridylate-binding protein, putative
At3g14660	258114_at	CYP72A13; electron carrier/ heme binding / iron ion binding / monooxygenase/ oxygen binding
At3g16670	258419_at	unknown protein
At3g17690	258377_at	CNGC19__ATCNGC19; calmodulin binding / cyclic nucleotide binding / ion channel
At3g17770	257866_at	dihydroxyacetone kinase family protein
At3g18290	257062_at	EMB2454 (embryo defective 2454); protein binding / zinc ion binding
At3g20490	257086_at	unknown protein
At3g21850	257944_at	ASK9 (ARABIDOPSIS SKP1-LIKE 9); protein binding / ubiquitin-protein ligase
At3g26440	256883_at	unknown protein
At3g26690	257830_at	ATNUDT13__ATNUDX13 (ARABIDOPSIS THALIANA NUDIX HYDROLASE HOMOLOG 13); bis(5'-adenosyl)-pentaphosphatase/ hydrolase
At3g27060	257809_at	ATTSO2__TSO2 (TSO meaning 'ugly' in Chinese); oxidoreductase/ ribonucleoside-diphosphate reductase/ transition metal ion binding
At3g27190	257174_at	UKL2__uracil phosphoribosyltransferase, putative / UMP pyrophosphorylase, putative / UPRTase, putative
At3g29035	258059_at	ANAC059__ATNAC3 (ARABIDOPSIS NAC DOMAIN CONTAINING PROTEIN 3); protein heterodimerization/ transcription factor
At3g30720	256940_at	QQS (QUA-QUINE STARCH)
At3g43100	252729_at
At3g43670	252698_at	copper amine oxidase, putative
At3g44350	252681_at	anac061 (Arabidopsis NAC domain containing protein 61); transcription factor
At3g45730	252539_at	unknown protein
At3g48150	252349_at	CDC23__APC8 (ANAPHASE-PROMOTING COMPLEX SUBUNIT 8); binding
At3g48210	252351_at	FUNCTIONS IN: molecular_function unknown; INVOLVED IN: biological_process unknown; LOCATED IN: cellular_component unknown; EXPRESSED IN: 10 plant structures; EXPRESSED DURING: 4 anthesis, F mature embryo stage, petal differentiation and expansion stage, D bilateral stage, E expanded cotyledon stage; CONTAINS InterPro DOMAIN/s: Kinetochore-Ndc80 complex, subunit Spc25 (InterPro:IPR013255); Has 142…
At3g48490	252361_at	unknown protein
At3g49160	252300_at	pyruvate kinase family protein
At3g50930	252131_at	BCS1 (CYTOCHROME BC1 SYNTHESIS); ATP binding / ATPase/ nucleoside-triphosphatase/ nucleotide binding
At3g52400	252053_at	ATSYP122__SYP122 (SYNTAXIN OF PLANTS 122); SNAP receptor
At3g53260	251984_at	ATPAL2__PAL2; phenylalanine ammonia-lyase
At3g54560	251846_at	HTA11; DNA binding
At3g54630	251844_at	FUNCTIONS IN: molecular_function unknown; INVOLVED IN: biological_process unknown; LOCATED IN: cellular_component unknown; EXPRESSED IN: 11 plant structures; EXPRESSED DURING: 6 growth stages; CONTAINS InterPro DOMAIN/s: Kinetochore protein Ndc80 (InterPro:IPR005550); Has 19800 Blast hits to 12108 proteins in 845 species: Archae - 345; Bacteria - 1709; Metazoa - 11031; Fungi - 1499; Plants - 797;…
At3g54750	251852_at	unknown protein
At3g55310	251780_s_at	binding / catalytic/ oxidoreductase
At3g55710	251750_at	UDP-glucoronosyl/UDP-glucosyl transferase family protein
At3g56090	251735_at	ATFER3 (ferritin 3); binding / ferric iron binding / oxidoreductase/ transition metal ion binding
At3g56240	251733_at	CCH (COPPER CHAPERONE); copper chaperone
At3g56360	251704_at	unknown protein
At3g61360	251313_at	pentatricopeptide (PPR) repeat-containing protein
At3g61630	251282_at	CRF6 (CYTOKININ RESPONSE FACTOR 6); DNA binding / transcription factor
At4g01720	255596_at	AtWRKY47__WRKY47; transcription factor
At4g02060	255513_at	MCM7__PRL (PROLIFERA); ATP binding / DNA binding / DNA-dependent ATPase/ nucleoside-triphosphatase/ nucleotide binding
At4g02390	255500_at	ATPARP1_PARP1__APP (ARABIDOPSIS POLY(ADP-RIBOSE) POLYMERASE); NAD+ ADP-ribosyltransferase/ nucleic acid binding
At4g03500	255377_at	ankyrin repeat family protein
At4g03810	255347_at
At4g04500	255341_at	CRK37__protein kinase family protein
At4g04770	255305_at	ATNAP1_LAF6__ATABC1 (ATP BINDING CASSETTE PROTEIN 1); ATPase, coupled to transmembrane movement of substances / protein binding / transporter
At4g04955	255310_at	ATALN (Arabidopsis allantoinase); allantoinase/ hydrolase
At4g05520	255236_at	ATEHD2 (EPS15 HOMOLOGY DOMAIN 2); GTP binding / GTPase/ calcium ion binding
At4g10240	255805_at	zinc finger (B-box type) family protein
At4g11080	254964_at	high mobility group (HMG1/2) family protein
At4g12470	254818_at	AZI1__protease inhibitor/seed storage/lipid transfer protein (LTP) family protein
At4g12480	254805_at	pEARLI 1; lipid binding
At4g13250	254764_at	NYC1__short-chain dehydrogenase/reductase (SDR) family protein
At4g14970	245585_at	unknown protein
At4g16370	245296_at	OPT3__ATOPT3 (OLIGOPEPTIDE TRANSPORTER); oligopeptide transporter
At4g17240	245411_at	unknown protein
At4g21070	254443_at	BRCA1__ATBRCA1; ubiquitin-protein ligase
At4g22753	254333_at	ATSMO1_ATSMO1-3__SMO1-3 (STEROL 4-ALPHA METHYL OXIDASE 1-3); 4,4-dimethyl-9beta,19-cyclopropylsterol-4alpha-methyl oxidase/ catalytic
At4g23810	254231_at	ATWRKY53__WRKY53; DNA binding / protein binding / transcription activator/ transcription factor
At4g24120	254174_at	ATYSL1__YSL1 (YELLOW STRIPE LIKE 1); oligopeptide transporter
At4g25100	254098_at	ATFSD1__FSD1 (FE SUPEROXIDE DISMUTASE 1); copper ion binding / superoxide dismutase
At4g25700	254020_at	B1_BCH1_chy1__BETA-OHASE 1 (BETA-HYDROXYLASE 1); carotene beta-ring hydroxylase
At4g26150	254016_at	GATA22__CGA1 (CYTOKININ-RESPONSIVE GATA FACTOR 1); transcription factor
At4g28390	253776_at	ATAAC3__AAC3 (ADP/ATP CARRIER 3); ATP:ADP antiporter/ binding
At4g30290	253608_at	ATXTH19__XTH19 (XYLOGLUCAN ENDOTRANSGLUCOSYLASE/HYDROLASE 19); hydrolase, acting on glycosyl bonds / hydrolase, hydrolyzing O-glycosyl compounds / xyloglucan:xyloglucosyl transferase
At4g33400	253357_at	dem protein-related / defective embryo and meristems protein-related
At4g33490	253331_at	aspartic-type endopeptidase
At4g34510	253240_at	KCS17 (3-KETOACYL-COA SYNTHASE 17); acyltransferase/ catalytic/ transferase, transferring acyl groups other than amino-acyl groups
At4g36050	253126_at	endonuclease/exonuclease/phosphatase family protein
At4g36700	246273_at	cupin family protein
At4g39670	252908_at	glycolipid binding / glycolipid transporter
At5g01540	251054_at	LECRKA4.1 (LECTIN RECEPTOR KINASE A4.1); kinase
At5g01600	251109_at	FER1__ATFER1; ferric iron binding / iron ion binding
At5g02100	251037_at	ORP3A__UNE18 (UNFERTILIZED EMBRYO SAC 18); oxysterol binding / sterol binding
At5g02220	251035_at	unknown protein
At5g02370	251046_at	kinesin motor protein-related
At5g02430	251049_at	WD-40 repeat family protein
At5g02900	250989_at	CYP96A13; electron carrier/ heme binding / iron ion binding / monooxygenase/ oxygen binding
At5g04860	246982_s_at	unknown protein
At5g04950	250832_at	ATNAS1__NAS1 (NICOTIANAMINE SYNTHASE 1); nicotianamine synthase
At5g05180	250823_at	unknown protein
At5g05250	250828_at	unknown protein
At5g05270	250794_at	chalcone-flavanone isomerase family protein
At5g07030	250661_at	aspartic-type endopeptidase
At5g07810	250601_at	SNF2 domain-containing protein / helicase domain-containing protein / HNH endonuclease domain-containing protein
At5g09220	245891_at	AAP2 (AMINO ACID PERMEASE 2); amino acid transmembrane transporter
At5g11510	250386_at	AtMYB3R4__MYB3R-4 (myb domain protein 3R-4); DNA binding / transcription coactivator/ transcription factor
At5g13320	250286_at	GDG1_GH3.12_WIN3_WIN3__PBS3 (AVRPPHB SUSCEPTIBLE 3)
At5g14940	246566_at	proton-dependent oligopeptide transport (POT) family protein
At5g17330	250090_at	GAD1__GAD; calmodulin binding / glutamate decarboxylase
At5g18130	250028_at	unknown protein
At5g18960	249953_at	FRS12 (FAR1-related sequence 12); zinc ion binding
At5g22380	249940_at	anac090 (Arabidopsis NAC domain containing protein 90); transcription factor
At5g26605
At5g34990	246643_s_at
At5g39550	249457_s_at	ORTH1__VIM3 (VARIANT IN METHYLATION 3); methyl-CpG binding / methyl-CpNpG binding / methyl-CpNpN binding / protein binding / ubiquitin-protein ligase/ zinc ion binding
At5g39550	249457_s_at	ORTH1__VIM3 (VARIANT IN METHYLATION 3); methyl-CpG binding / methyl-CpNpG binding / methyl-CpNpN binding / protein binding / ubiquitin-protein ligase/ zinc ion binding
At5g39670	249417_at	calcium-binding EF hand family protein
At5g39670	249417_at	calcium-binding EF hand family protein
At5g43910	249096_at	pfkB-type carbohydrate kinase family protein
At5g43910	249096_at	pfkB-type carbohydrate kinase family protein
At5g47850	248775_at	CCR4 (ARABIDOPSIS THALIANA CRINKLY4 RELATED 4); kinase
At5g47850	248775_at	CCR4 (ARABIDOPSIS THALIANA CRINKLY4 RELATED 4); kinase
At5g48490	248683_at	protease inhibitor/seed storage/lipid transfer protein (LTP) family protein
At5g48490	248683_at	protease inhibitor/seed storage/lipid transfer protein (LTP) family protein
At5g48600	248658_at	ATCAP-C_ATSMC4__ATSMC3 (ARABIDOPSIS THALIANA STRUCTURAL MAINTENANCE OF CHROMOSOME 3); ATP binding / transporter
At5g48600	248658_at	ATCAP-C_ATSMC4__ATSMC3 (ARABIDOPSIS THALIANA STRUCTURAL MAINTENANCE OF CHROMOSOME 3); ATP binding / transporter
At5g48720	248668_at	XRI1 (X-RAY INDUCED TRANSCRIPT 1)
At5g48720	248668_at	XRI1 (X-RAY INDUCED TRANSCRIPT 1)
At5g49520	248611_at	ATWRKY48__WRKY48; transcription factor
At5g49520	248611_at	ATWRKY48__WRKY48; transcription factor
At5g50200	248551_at	ATNRT3.1_NRT3.1__WR3 (WOUND-RESPONSIVE 3); nitrate transmembrane transporter
At5g50200	248551_at	ATNRT3.1_NRT3.1__WR3 (WOUND-RESPONSIVE 3); nitrate transmembrane transporter
At5g51720	248377_at	unknown protein
At5g51720	248377_at	unknown protein
At5g53450	248270_at	ORG1 (OBP3-responsive gene 1); ATP binding / kinase/ protein kinase
At5g54250	248153_at	CNGC4_DND2_HLM1__ATCNGC4 (CYCLIC NUCLEOTIDE-GATED CATION CHANNEL 4); calmodulin binding / cation channel/ cation transmembrane transporter/ cyclic nucleotide binding
At5g56080	248048_at	ATNAS2__NAS2 (NICOTIANAMINE SYNTHASE 2); nicotianamine synthase
At5g57410	247910_at	unknown protein
At5g58120	247848_at	disease resistance protein (TIR-NBS-LRR class), putative
At5g59400	247734_at	unknown protein
At5g60800	247594_at	heavy-metal-associated domain-containing protein
At5g60930	247603_at	chromosome-associated kinesin, putative
At5g62710	247441_at	leucine-rich repeat family protein / protein kinase family protein
At5g63950	247310_at	CHR24 (chromatin remodeling 24); ATP binding / DNA binding / helicase/ nucleic acid binding
At5g64000	247314_at	ATSAL2__SAL2; 3'(2'),5'-bisphosphate nucleotidase/ inositol or phosphatidylinositol phosphatase
At1g17180	262517_at	ATGSTU25 (GLUTATHIONE S-TRANSFERASE TAU 25); glutathione transferase
At1g20380	255940_at	prolyl oligopeptidase, putative / prolyl endopeptidase, putative / post-proline cleaving enzyme, putative
At1g21360	260926_at	GLTP2 (glycolipid transfer protein 2); glycolipid binding / glycolipid transporter
At1g74760
At1g74770	262217_at 262218_at	protein binding / zinc ion binding
At1g75610	262979_s_at
At2g04050	263402_at	MATE efflux family protein
At2g15830	265539_at	unknown protein
At2g20800	265422_at	NDB4 (NAD(P)H dehydrogenase B4); NADH dehydrogenase
At2g21640	263515_at	Encodes a protein of unknown function that is a marker for oxidative stress response.
At2g23150	267266_at	ATNRAMP3__NRAMP3 (NATURAL RESISTANCE-ASSOCIATED MACROPHAGE PROTEIN 3); inorganic anion transmembrane transporter/ manganese ion transmembrane transporter/ metal ion transmembrane transporter
At2g30660	267572_at	3-hydroxyisobutyryl-coenzyme A hydrolase, putative / CoA-thioester hydrolase, putative
At3g07720	259228_at	kelch repeat-containing protein
At3g13840	257605_at	scarecrow transcription factor family protein
At3g30720	256940_at	QQS (QUA-QUINE STARCH)
At3g43100	252729_at
At3g45130	252611_at	LAS1; lanosterol synthase
At3g48640	252345_at	unknown protein
At3g50740	252183_at	UGT72E1 (UDP-glucosyl transferase 72E1); UDP-glycosyltransferase/ coniferyl-alcohol glucosyltransferase/ transferase, transferring glycosyl groups
At3g52400	252053_at	ATSYP122__SYP122 (SYNTAXIN OF PLANTS 122); SNAP receptor
At3g56980	251677_at	ORG3__BHLH039; DNA binding / transcription factor
At3g58810	251545_at	ATMTP3_ATMTPA2_MTP3__MTPA2 (METAL TOLERANCE PROTEIN A2); efflux transmembrane transporter/ inorganic anion transmembrane transporter/ zinc ion transmembrane transporter
At4g02330	255524_at	ATPMEPCRB; pectinesterase
At4g03710	255395_at
At4g10830	254941_s_at
At4g19680	254534_at	ATIRT2__IRT2; iron ion transmembrane transporter/ zinc ion transmembrane transporter
At4g25100	254098_at	ATFSD1__FSD1 (FE SUPEROXIDE DISMUTASE 1); copper ion binding / superoxide dismutase
At4g37430	253101_at	CYP81F1__CYP91A2 (CYTOCHROME P450 MONOOXYGENASE 91A2); electron carrier/ heme binding / iron ion binding / monooxygenase/ oxygen binding
At5g04150	245692_at	BHLH101; DNA binding / transcription factor
At5g04950	250832_at	ATNAS1__NAS1 (NICOTIANAMINE SYNTHASE 1); nicotianamine synthase
At5g09570	250515_at	FUNCTIONS IN: molecular_function unknown; INVOLVED IN: biological_process unknown; LOCATED IN: chloroplast; EXPRESSED IN: 23 plant structures; EXPRESSED DURING: 14 growth stages; CONTAINS InterPro DOMAIN/s: CHCH (InterPro:IPR010625); BEST Arabidopsis thaliana protein match is: unknown protein (TAIR:AT5G64400.1); Has 141 Blast hits to 141 proteins in 51 species: Archae - 0; Bacteria - 0; Metazoa -…
At5g52670	248316_at	heavy-metal-associated domain-containing protein
